# Supplementary material for: A systematic quantitative approach comprehensively defines domain-specific functional pathways linked to Schizosaccharomyces pombe heterochromatin regulation
Source: Nucleic Acids Res. 2024 Nov 20;52(22):13665–89. doi: 10.1093/nar/gkae1024 (PMC11662645; doi:10.1093/nar/gkae1024)
Supplement: gkae1024_Supplemental_Files [file gkae1024_supplemental_files.zip]

Archive with 2 entries (2 files):
- Suppl. Figures incl. legends.pdf
- Supplementary_tables_S1-S14.xlsx
